# Supplementary material for: Design, Synthesis, and Antitumor Activities of Novel Coumarin-Based Histone Deacetylase Inhibitors
Source: Biomolecules. 2026 Jul 3;16(7):978. doi: 10.3390/biom16070978 (PMC13406824; doi:10.3390/biom16070978)
Supplement: Supplementary file 1 [file biomolecules-16-00978-s001.zip]

Archive with 1 entries (1 files):
- biomolecules-4276741-supplementary.pdf
